# Supplementary material for: A Complex Competitive Exclusion Culture Reduces Campylobacter jejuni Colonization in Broiler Chickens at Slaughter Age In Vivo
Source: Vet Sci. 2022 Apr 11;9(4):181. doi: 10.3390/vetsci9040181 (PMC9029414; doi:10.3390/vetsci9040181)
Supplement: Supplementary file 1 [file vetsci-09-00181-s001.zip]

Archive with 3 entries (3 files):
- Supplementary table S1_2.pdf
- Supplementary table S3.pdf
- Supplementary table S4.pdf
